# Supplementary material for: Association of depression and antidepressant therapy with antiretroviral therapy adherence and health-related quality of life in men who have sex with men
Source: PLoS One. 2022 Feb 25;17(2):e0264503. doi: 10.1371/journal.pone.0264503 (PMC8880848; doi:10.1371/journal.pone.0264503)
Supplement: S2 Table — (XLS) [file pone.0264503.s002.xls]

## Sheet: minimal_data_set
Physical_qol	Psychological_qol	Social_qol	Environmental_qol	Age	depressive_treatment_status	low_adherence	syphilis	gonorrhea	wart	age_group	unemployment_status	educational_level	smoking_status	any_alcohol_use	Viral_load_less_than_40	depression_all	Hypnotic_drug	income_level	CD4_level_status	depression_1	depression_2	income_2	income_3	CD4_2	CD4_3
13.7143	15.3333	12	16	36	0	0	0	0	0	1	0	2	1	0	0	0	0	2	3	0	0	1	0	0	1
13.7143	14.6667	14	13.7778	43	0	0	1	1	1	2	0	2	1	0	0	0	0	3	3	0	0	0	1	0	1
16	14.6667	11	16	47	0	0	1	0	0	2	0	2	0	0	0	0	0	2	3	0	0	1	0	0	1
16	18	16	15.1111	41	0	0	1	0	1	2	0	2	0	1	1	0	0	3	3	0	0	0	1	0	1
16	16	15	17.3333	40	0	0	1	0	0	2	0	2	1	1	0	0	0	3	3	0	0	0	1	0	1
13.1429	10	10	12.8889	39	0	0	1	0	0	1	0	2	0	0	0	0	0	3	3	0	0	0	1	0	1
13.7143	12	12	13.7778	54	0	0	0	0	0	2	1	2	0	0	0	0	0	1	2	0	0	0	0	1	0
12	15.3333	14	16	27	1	0	0	0	0	1	1	2	0	1	0	1	0	1	3	1	0	0	0	0	1
14.8571	14	13	14.6667	59	0	0	1	0	0	2	0	1	0	0	1	0	0	2	2	0	0	1	0	1	0
13.7143	13.3333	14	16.4444	39	0	0	1	0	0	1	0	1	0	0	0	0	0	3	2	0	0	0	1	1	0
16	17.3333	13	16.8889	27	0	0	1	0	1	1	0	2	1	0	0	0	1	3	3	0	0	0	1	0	1
13.1429	13.3333	11	16	22	0	0	0	0	1	1	1	2	0	1	0	0	0	1	1	0	0	0	0	0	0
14.8571	15.3333	14	15.5556	38	0	0	1	0	0	1	0	2	0	0	0	0	0	3	2	0	0	0	1	1	0
13.1429	11.3333	14	12.4444	30	1	1	1	0	0	1	0	2	0	1	1	1	0	2	1	1	0	1	0	0	0
16	11.3333	13	13.7778	23	0	0	1	0	0	1	1	2	0	0	1	0	0	1	3	0	0	0	0	0	1
17.7143	16	15	15.1111	28	0	0	0	0	0	1	0	2	0	1	0	0	0	2	3	0	0	1	0	0	1
15.4286	12.6667	14	15.1111	40	0	0	0	0	0	2	0	2	1	1	1	0	0	3	3	0	0	0	1	0	1
13.1429	10	9	9.33333	43	0	0	0	0	0	2	0	2	0	1	0	0	0	2	2	0	0	1	0	1	0
17.1429	16.6667	16	15.1111	56	0	0	1	0	0	2	0	1	0	1	0	0	0	2	3	0	0	1	0	0	1
13.1429	7.33333	9	12	30	0	0	1	1	0	1	0	1	0	0	0	0	0	2	3	0	0	1	0	0	1
16.5714	12.6667	16	12.4444	53	0	0	0	0	0	2	0	1	0	1	0	0	0	2	3	0	0	1	0	0	1
14.8571	13.3333	12	13.3333	29	0	1	1	0	0	1	0	2	0	0	0	0	0	1	2	0	0	0	0	1	0
13.7143	5.33333	11	12.4444	28	0	0	0	0	0	1	1	1	1	0	1	0	0	2	1	0	0	1	0	0	0
10.2857	6	9	13.7778	45	2	1	0	1	0	2	0	2	0	1	0	1	0	1	3	0	1	0	0	0	1
15.4286	8	9	12.4444	31	2	1	0	0	0	1	1	2	0	0	0	1	0	1	1	0	1	0	0	0	0
17.1429	16.6667	13	14.6667	31	0	0	1	0	0	1	0	1	0	0	0	0	0	2	3	0	0	1	0	0	1
16	8	14	14.2222	36	0	0	0	0	0	1	0	1	0	1	0	0	0	2	1	0	0	1	0	0	0
17.1429	16.6667	13	15.5556	48	0	0	0	0	0	2	0	1	0	1	0	0	0	2	1	0	0	1	0	0	0
15.4286	13.3333	15	14.2222	36	0	0	0	0	0	1	0	2	1	0	0	0	0	3	2	0	0	0	1	1	0
16	15.3333	15	14.6667	39	0	0	0	0	0	1	0	2	1	0	0	0	0	3	3	0	0	0	1	0	1
15.4286	10.6667	12	13.3333	41	0	0	0	0	0	2	0	2	0	1	0	0	0	3	2	0	0	0	1	1	0
13.1429	13.3333	11	12.8889	30	0	0	0	0	0	1	0	1	1	0	1	0	0	2	1	0	0	1	0	0	0
17.1429	16	15	16	59	0	0	0	0	0	2	0	1	0	0	0	0	0	2	1	0	0	1	0	0	0
10.2857	8	11	7.11111	32	0	1	0	0	1	1	1	1	1	1	1	0	0	1	1	0	0	0	0	0	0
16	15.3333	12	14.2222	36	0	0	0	0	0	1	0	2	0	1	0	0	0	2	3	0	0	1	0	0	1
20	14.6667	20	20	39	0	0	1	0	0	1	0	2	0	0	0	0	0	2	3	0	0	1	0	0	1
14.8571	14.6667	12	13.3333	26	0	0	0	0	0	1	0	2	0	0	0	0	0	2	1	0	0	1	0	0	0
15.4286	15.3333	15	15.5556	46	0	1	0	0	0	2	0	2	0	0	0	0	0	3	1	0	0	0	1	0	0
14.8571	14.6667	12	13.7778	39	0	0	0	0	0	1	0	2	0	1	0	0	0	3	2	0	0	0	1	1	0
14.2857	13.3333	12	15.5556	28	0	0	1	0	0	1	0	2	0	1	0	0	0	2	3	0	0	1	0	0	1
17.7143	14.6667	14	17.7778	41	0	1	1	0	0	2	0	2	0	0	0	0	0	2	2	0	0	1	0	1	0
17.7143	16	16	16	54	0	0	1	0	0	2	0	1	1	0	0	0	0	2	2	0	0	1	0	1	0
14.2857	13.3333	15	13.7778	36	0	0	1	1	1	1	0	1	1	1	0	0	1	2	3	0	0	1	0	0	1
10.8571	8.66667	11	11.1111	36	0	0	0	0	0	1	0	1	0	0	0	0	0	3	3	0	0	0	1	0	1
16.5714	12.6667	14	15.5556	43	0	0	1	0	0	2	0	1	0	0	0	0	0	3	3	0	0	0	1	0	1
13.1429	13.3333	12	11.5556	39	0	0	1	0	1	1	0	1	0	0	0	0	0	2	1	0	0	1	0	0	0
17.1429	15.3333	16	14.6667	30	2	0	1	0	0	1	0	1	1	1	0	1	0	3	2	0	1	0	1	1	0
14.8571	13.3333	12	14.2222	46	0	0	0	0	0	2	0	2	0	0	0	0	0	3	2	0	0	0	1	1	0
12	12	12	12.8889	27	0	1	0	0	0	1	0	2	1	1	0	0	1	2	3	0	0	1	0	0	1
14.8571	11.3333	14	14.2222	25	0	0	0	0	0	1	1	2	1	1	0	0	0	1	2	0	0	0	0	1	0
10.2857	8.66667	11	12	43	0	0	0	0	0	2	0	1	1	0	0	0	0	2	2	0	0	1	0	1	0
16.5714	11.3333	15	14.6667	46	0	0	0	0	0	2	0	1	0	0	0	0	0	2	3	0	0	1	0	0	1
14.8571	10	11	13.7778	44	0	0	1	0	0	2	0	2	0	0	0	0	1	2	3	0	0	1	0	0	1
14.8571	14	15	15.1111	58	0	0	1	0	0	2	1	2	0	0	1	0	0	3	3	0	0	0	1	0	1
14.8571	14	15	14.2222	40	0	0	1	0	1	2	0	2	0	1	0	0	1	2	3	0	0	1	0	0	1
16	15.3333	13	15.5556	41	0	0	1	0	0	2	0	2	1	0	0	0	0	2	3	0	0	1	0	0	1
17.1429	15.3333	13	16	46	0	0	0	0	0	2	0	2	0	0	0	0	0	3	3	0	0	0	1	0	1
13.1429	10.6667	10	12.4444	32	1	1	0	0	0	1	0	2	1	1	1	1	1	2	2	1	0	1	0	1	0
14.8571	14.6667	14	15.5556	32	0	0	0	0	0	1	0	2	0	0	0	0	0	2	1	0	0	1	0	0	0
18.8571	19.3333	18	19.1111	23	0	0	0	0	0	1	0	2	0	1	0	0	0	3	3	0	0	0	1	0	1
13.7143	14.6667	14	14.2222	32	0	1	1	0	0	1	0	1	1	1	0	0	0	2	1	0	0	1	0	0	0
16	16.6667	16	15.5556	30	0	0	0	0	0	1	0	1	0	0	0	0	0	2	3	0	0	1	0	0	1
11.4286	6.66667	5	8.88889	30	1	0	0	1	0	1	1	1	1	0	0	1	0	1	1	1	0	0	0	0	0
17.1429	16	14	16	56	0	0	0	0	0	2	0	1	0	0	0	0	0	2	3	0	0	1	0	0	1
17.1429	15.3333	12	16	34	0	0	1	0	0	1	0	1	1	1	0	0	0	3	3	0	0	0	1	0	1
14.2857	12.6667	14	15.1111	49	0	0	0	0	0	2	0	1	0	0	0	0	0	2	3	0	0	1	0	0	1
17.1429	14.6667	14	14.6667	50	0	0	1	0	0	2	0	2	0	0	1	0	0	2	1	0	0	1	0	0	0
14.8571	16	15	15.1111	36	0	0	1	1	0	1	0	1	1	0	0	0	0	2	3	0	0	1	0	0	1
16.5714	16.6667	15	15.5556	32	0	1	0	0	0	1	0	2	0	0	0	0	0	2	1	0	0	1	0	0	0
16.5714	11.3333	13	14.2222	44	0	0	0	0	0	2	0	2	1	0	0	0	0	2	3	0	0	1	0	0	1
15.4286	8	14	16	36	0	0	0	0	0	1	0	1	0	0	0	0	0	3	2	0	0	0	1	1	0
16.5714	13.3333	12	12.8889	48	0	0	0	0	0	2	0	2	0	0	0	0	0	1	3	0	0	0	0	0	1
16	14.6667	15	16	50	0	0	0	1	1	2	0	2	0	0	0	0	0	2	1	0	0	1	0	0	0
13.7143	14.6667	13	15.5556	40	0	0	1	0	0	2	0	2	0	0	0	0	0	3	2	0	0	0	1	1	0
16	10	13	15.1111	35	0	1	1	0	1	1	0	2	1	0	0	0	0	3	1	0	0	0	1	0	0
12.5714	14	14	16	35	0	0	0	0	0	1	0	2	0	1	0	0	0	3	3	0	0	0	1	0	1
17.1429	15.3333	15	15.1111	31	0	0	0	0	0	1	0	2	0	0	0	0	0	3	3	0	0	0	1	0	1
17.1429	13.3333	15	15.5556	37	0	1	1	0	0	1	0	2	1	1	1	0	0	3	1	0	0	0	1	0	0
17.7143	12	15	16.4444	30	0	0	0	0	0	1	0	2	1	1	0	0	0	3	3	0	0	0	1	0	1
11.4286	11.3333	12	10.6667	30	0	0	0	0	0	1	0	2	1	0	0	0	0	2	3	0	0	1	0	0	1
17.1429	12	11	15.1111	36	0	0	1	0	0	1	0	2	0	0	0	0	0	3	3	0	0	0	1	0	1
8	11.3333	12	12.8889	45	0	0	0	0	0	2	0	2	0	0	0	0	1	3	2	0	0	0	1	1	0
14.2857	10.6667	15	13.3333	47	0	0	0	0	0	2	0	2	1	1	0	0	0	3	1	0	0	0	1	0	0
15.4286	10.6667	9	12.8889	28	0	0	0	0	0	1	0	1	0	0	0	0	0	2	3	0	0	1	0	0	1
14.2857	14.6667	14	14.6667	38	0	0	1	1	0	1	0	2	0	0	0	0	0	3	3	0	0	0	1	0	1
12	10.6667	13	13.3333	38	0	0	1	0	0	1	0	2	0	0	0	0	0	2	3	0	0	1	0	0	1
16.5714	13.3333	12	15.1111	33	0	0	0	1	0	1	0	2	0	0	0	0	1	2	3	0	0	1	0	0	1
10.8571	7.33333	8	9.77778	37	0	1	0	0	0	1	0	2	1	1	1	0	0	2	3	0	0	1	0	0	1
12.5714	7.33333	9	11.5556	36	0	0	1	0	0	1	0	2	0	0	0	0	0	3	3	0	0	0	1	0	1
17.1429	16	14	16.4444	48	0	0	1	0	0	2	0	2	0	0	0	0	0	3	3	0	0	0	1	0	1
17.7143	17.3333	17	17.7778	35	0	0	1	0	0	1	0	2	0	0	0	0	0	2	3	0	0	1	0	0	1
14.8571	11.3333	13	14.2222	30	0	0	0	0	0	1	0	2	0	0	0	0	0	2	2	0	0	1	0	1	0
13.7143	12	12	13.3333	21	0	0	0	0	0	1	0	2	0	0	0	0	0	2	2	0	0	1	0	1	0
12.5714	10	11	13.7778	27	2	0	1	0	1	1	0	2	1	1	0	1	0	2	2	0	1	1	0	1	0
16.5714	16.6667	16	16.4444	43	0	0	0	0	0	2	0	2	0	0	0	0	0	3	2	0	0	0	1	1	0
16.5714	14	16	16.4444	39	0	0	0	0	0	1	0	1	1	0	1	0	0	3	3	0	0	0	1	0	1
16.5714	18	17	14.6667	38	0	0	0	0	0	1	0	2	1	1	0	0	0	2	3	0	0	1	0	0	1
13.7143	11.3333	12	11.5556	41	2	0	0	0	0	2	0	1	0	1	0	1	0	2	3	0	1	1	0	0	1
18.2857	17.3333	17	18.2222	51	0	0	0	0	0	2	0	2	0	1	0	0	0	3	3	0	0	0	1	0	1
17.1429	15.3333	15	13.7778	30	0	0	0	0	0	1	0	2	0	1	0	0	0	3	3	0	0	0	1	0	1
13.7143	12	16	14.6667	32	0	0	0	0	0	1	0	2	1	1	0	0	0	2	3	0	0	1	0	0	1
12.5714	12.6667	11	10.2222	29	0	0	1	0	0	1	0	1	0	1	0	0	0	2	3	0	0	1	0	0	1
17.1429	16.6667	19	17.7778	44	1	0	1	0	1	2	0	2	0	0	0	1	0	2	3	1	0	1	0	0	1
12	10.6667	11	11.5556	45	0	0	1	1	0	2	0	2	0	0	0	0	0	2	1	0	0	1	0	0	0
17.1429	16	15	16	34	0	0	1	0	0	1	0	2	0	0	0	0	0	1	3	0	0	0	0	0	1
10.2857	10	8	8.88889	35	2	0	0	0	0	1	0	1	0	1	0	1	0	2	2	0	1	1	0	1	0
14.2857	10	10	11.5556	26	0	0	0	0	0	1	0	2	0	0	0	0	0	2	3	0	0	1	0	0	1
14.2857	11.3333	14	13.7778	61	0	0	1	0	0	2	0	2	1	0	0	0	0	2	2	0	0	1	0	1	0
10.2857	12.6667	12	12.4444	35	0	0	0	0	0	1	0	1	1	0	0	0	1	1	3	0	0	0	0	0	1
16.5714	16.6667	16	14.2222	31	0	1	1	0	0	1	0	2	1	1	1	0	0	2	3	0	0	1	0	0	1
16	14	13	14.2222	31	0	0	1	0	0	1	0	2	1	1	0	0	0	2	3	0	0	1	0	0	1
17.1429	16	11	16	33	0	0	1	0	0	1	0	2	0	1	0	0	0	3	2	0	0	0	1	1	0
16.5714	14	13	15.1111	41	0	0	1	0	0	2	0	2	1	1	0	0	0	3	3	0	0	0	1	0	1
10.8571	9.33333	8	8.88889	26	0	0	1	1	0	1	1	2	0	0	0	0	0	2	1	0	0	1	0	0	0
16	9.33333	16	14.2222	34	0	1	1	0	0	1	0	2	0	0	1	0	0	2	2	0	0	1	0	1	0
15.4286	14.6667	12	14.2222	47	0	0	1	0	0	2	0	2	0	1	0	0	0	3	3	0	0	0	1	0	1
18.8571	17.3333	17	20	30	0	0	1	0	0	1	0	2	0	1	0	0	0	3	3	0	0	0	1	0	1
9.71429	9.33333	12	8.88889	32	2	1	0	0	1	1	0	2	1	0	0	1	1	3	2	0	1	0	1	1	0
16.5714	14	13	15.5556	38	0	0	0	0	1	1	0	2	1	0	0	0	0	3	3	0	0	0	1	0	1
14.2857	12	14	13.3333	37	0	1	0	0	0	1	0	2	0	0	0	0	0	2	2	0	0	1	0	1	0
12.5714	12	14	12.8889	31	0	0	1	1	0	1	0	2	1	1	0	0	0	2	2	0	0	1	0	1	0
13.7143	16	14	18.6667	31	0	1	0	0	0	1	0	2	1	1	0	0	0	2	3	0	0	1	0	0	1
14.2857	17.3333	17	17.3333	47	1	1	1	0	0	2	0	2	0	0	0	1	0	1	2	1	0	0	0	1	0
13.7143	9.33333	5	9.33333	30	2	1	0	0	0	1	0	1	1	0	0	1	0	3	3	0	1	0	1	0	1
12.5714	8.66667	10	10.2222	40	0	0	1	0	0	2	0	1	0	1	0	0	0	3	3	0	0	0	1	0	1
10.8571	5.33333	11	13.7778	41	0	0	0	0	0	2	0	1	0	1	0	0	0	3	2	0	0	0	1	1	0
16.5714	14	15	14.6667	40	0	0	1	0	0	2	0	1	1	1	0	0	0	3	2	0	0	0	1	1	0
17.1429	15.3333	16	15.1111	31	0	0	0	0	0	1	1	2	0	1	0	0	0	2	3	0	0	1	0	0	1
17.1429	12	13	13.3333	40	1	1	1	0	0	2	1	2	1	0	0	1	0	1	3	1	0	0	0	0	1
11.4286	12.6667	14	13.3333	28	1	0	1	0	1	1	0	1	1	0	0	1	0	2	2	1	0	1	0	1	0
17.1429	14.6667	16	16	45	0	0	1	0	0	2	0	2	0	1	0	0	0	3	3	0	0	0	1	0	1
15.4286	12.6667	12	13.3333	32	0	0	0	0	1	1	1	2	0	0	0	0	0	1	2	0	0	0	0	1	0
16.5714	13.3333	14	15.1111	31	0	0	1	0	0	1	0	2	0	1	0	0	0	2	2	0	0	1	0	1	0
18.8571	18.6667	19	18.6667	43	0	0	0	0	0	2	0	2	0	0	0	0	0	2	2	0	0	1	0	1	0
13.1429	11.3333	12	14.2222	33	0	0	1	0	0	1	0	2	0	1	0	0	0	2	3	0	0	1	0	0	1
14.8571	16	17	17.3333	44	0	0	1	0	0	2	1	2	0	0	0	0	0	1	3	0	0	0	0	0	1
16.5714	15.3333	16	14.6667	38	0	0	0	0	0	1	0	2	0	1	0	0	0	3	2	0	0	0	1	1	0
13.1429	11.3333	14	10.6667	32	0	1	1	0	0	1	1	2	1	1	0	0	0	1	2	0	0	0	0	1	0
15.4286	14.6667	14	11.1111	31	0	0	1	0	0	1	0	2	0	1	0	0	0	2	1	0	0	1	0	0	0
14.8571	14	14	16	27	0	1	1	0	0	1	0	2	1	0	0	0	0	2	3	0	0	1	0	0	1
16.5714	11.3333	16	16	40	0	0	1	0	1	2	0	1	1	1	0	0	0	2	2	0	0	1	0	1	0
10.8571	8.66667	10	14.2222	33	1	1	1	0	0	1	0	2	1	1	0	1	1	2	3	1	0	1	0	0	1
14.2857	16.6667	11	13.7778	53	0	0	1	1	0	2	0	2	0	0	0	0	1	2	3	0	0	1	0	0	1
13.1429	12.6667	13	12.8889	43	0	1	1	0	1	2	1	1	1	1	1	0	1	1	3	0	0	0	0	0	1
14.8571	14	15	15.5556	28	0	0	0	0	0	1	0	2	1	1	0	0	0	2	3	0	0	1	0	0	1
16	12.6667	16	16	40	0	1	1	0	0	2	0	1	1	0	0	0	0	3	1	0	0	0	1	0	0
17.1429	15.3333	14	15.1111	44	0	0	1	0	1	2	0	2	0	0	0	0	0	3	3	0	0	0	1	0	1
13.1429	15.3333	19	17.3333	38	0	0	1	1	0	1	0	2	1	0	0	0	0	3	3	0	0	0	1	0	1
12.5714	10	11	12.8889	48	0	0	1	0	0	2	0	2	1	0	0	0	0	3	3	0	0	0	1	0	1
16	16	16	15.1111	29	0	0	1	0	0	1	0	2	0	1	0	0	0	3	3	0	0	0	1	0	1
15.4286	12.6667	9	15.5556	40	0	0	1	0	0	2	1	1	1	1	0	0	0	1	3	0	0	0	0	0	1
16	12.6667	15	16	40	0	0	1	0	0	2	0	1	0	0	0	0	0	2	3	0	0	1	0	0	1
13.7143	12.6667	8	13.3333	40	0	0	1	0	0	2	0	2	0	0	0	0	0	3	1	0	0	0	1	0	0
17.1429	18	20	19.5556	41	0	0	1	0	0	2	0	2	0	1	1	0	0	3	2	0	0	0	1	1	0
16.5714	14.6667	15	14.6667	44	0	0	1	1	0	2	0	2	1	1	0	0	0	1	2	0	0	0	0	1	0
12.5714	10.6667	12	13.3333	34	0	0	0	0	1	1	0	2	1	0	0	0	0	3	3	0	0	0	1	0	1
16.5714	16	11	14.6667	52	0	0	1	0	0	2	0	2	0	0	0	0	0	2	3	0	0	1	0	0	1
13.7143	12.6667	12	15.5556	25	0	0	0	0	0	1	0	2	0	1	0	0	0	2	3	0	0	1	0	0	1
11.4286	8.66667	11	9.77778	49	0	0	1	0	0	2	1	2	0	0	0	0	0	1	3	0	0	0	0	0	1
6.85714	6.66667	4	8.88889	40	0	0	0	0	0	2	0	2	0	0	0	0	0	2	3	0	0	1	0	0	1
13.7143	12.6667	12	12.8889	32	0	0	0	0	0	1	0	2	1	1	0	0	0	2	2	0	0	1	0	1	0
11.4286	14	12	12.4444	37	0	0	0	0	0	1	0	2	0	0	0	0	0	3	2	0	0	0	1	1	0
16.5714	14.6667	14	15.1111	28	0	0	0	0	0	1	0	2	1	0	0	0	0	2	3	0	0	1	0	0	1
13.1429	12	12	12	41	0	0	1	0	0	2	0	2	1	1	0	0	1	3	3	0	0	0	1	0	1
11.4286	12	10	12.4444	33	0	0	0	0	0	1	0	2	0	0	0	0	1	3	2	0	0	0	1	1	0
16	13.3333	11	12.8889	44	2	0	1	0	1	2	0	2	1	1	0	1	0	3	3	0	1	0	1	0	1
13.1429	11.3333	12	12.8889	48	1	1	1	1	1	2	0	2	1	1	0	1	0	2	2	1	0	1	0	1	0
16.5714	14	15	15.1111	43	0	1	1	0	0	2	0	2	0	0	0	0	0	3	3	0	0	0	1	0	1
17.7143	18.6667	17	20	52	0	0	0	0	0	2	0	2	0	0	0	0	0	2	3	0	0	1	0	0	1
14.2857	14.6667	8	10.6667	48	0	0	1	0	0	2	1	2	0	0	1	0	0	1	3	0	0	0	0	0	1
13.1429	12	11	14.2222	56	0	0	1	0	0	2	0	2	1	1	0	0	0	3	3	0	0	0	1	0	1
17.7143	16	16	14.2222	32	0	0	0	1	0	1	0	2	0	0	0	0	0	3	3	0	0	0	1	0	1
10.8571	10	8	10.6667	24	0	0	1	0	0	1	1	2	0	0	0	0	0	1	2	0	0	0	0	1	0
13.7143	16	15	11.5556	29	1	1	1	0	0	1	0	1	1	1	0	1	0	1	3	1	0	0	0	0	1
18.2857	17.3333	20	20	50	0	0	1	0	0	2	1	1	0	1	0	0	0	3	3	0	0	0	1	0	1
14.8571	14.6667	14	14.6667	35	0	0	0	0	0	1	0	2	0	0	1	0	0	2	2	0	0	1	0	1	0
16.5714	16	16	16	44	0	0	1	0	0	2	1	1	1	0	0	0	0	2	3	0	0	1	0	0	1
13.7143	13.3333	13	16.4444	37	0	0	1	0	0	1	0	1	0	0	0	0	0	3	3	0	0	0	1	0	1
12.5714	12	11	12.8889	43	0	0	1	0	0	2	0	1	1	1	0	0	0	3	1	0	0	0	1	0	0
14.8571	12	14	13.7778	29	0	0	0	1	0	1	1	2	0	1	0	0	0	2	2	0	0	1	0	1	0
15.4286	13.3333	12	14.2222	33	0	0	1	1	1	1	0	2	0	0	0	0	0	2	1	0	0	1	0	0	0
12.5714	10.6667	10	10.2222	44	0	0	1	0	0	2	0	1	0	0	0	0	0	2	3	0	0	1	0	0	1
12	9.33333	8	11.1111	42	0	0	1	0	0	2	1	1	0	0	0	0	0	1	3	0	0	0	0	0	1
13.1429	12.6667	12	10.2222	50	0	0	0	0	1	2	0	2	0	0	0	0	0	3	2	0	0	0	1	1	0
16.5714	15.3333	16	14.2222	31	0	0	1	0	0	1	0	2	0	1	0	0	0	2	2	0	0	1	0	1	0
12.5714	12	14	11.1111	34	0	1	0	1	0	1	0	1	0	0	0	0	0	2	2	0	0	1	0	1	0
12.5714	10.6667	12	11.1111	30	0	0	1	0	0	1	0	2	1	1	0	0	0	2	3	0	0	1	0	0	1
16	15.3333	8	16	59	0	0	0	0	0	2	0	1	0	0	0	0	0	3	1	0	0	0	1	0	0
12	13.3333	16	15.5556	31	2	0	1	0	0	1	0	2	1	1	0	1	1	3	3	0	1	0	1	0	1
14.8571	14.6667	16	16.8889	38	0	0	1	0	0	1	0	2	0	1	0	0	0	3	3	0	0	0	1	0	1
18.8571	18.6667	19	17.7778	35	0	0	1	1	0	1	0	1	1	1	0	0	1	2	3	0	0	1	0	0	1
16.5714	17.3333	13	15.5556	34	0	0	1	0	0	1	0	2	1	0	1	0	0	3	1	0	0	0	1	0	0
16.5714	16	16	16.4444	26	0	0	0	0	0	1	0	2	0	1	0	0	0	2	3	0	0	1	0	0	1
13.7143	12.6667	12	13.3333	35	0	0	1	0	1	1	0	2	0	0	0	0	0	2	1	0	0	1	0	0	0
13.7143	11.3333	13	12.8889	35	2	0	1	0	0	1	0	2	0	0	0	1	0	2	3	0	1	1	0	0	1
12	12.6667	15	15.5556	57	0	0	1	1	0	2	1	2	0	0	0	0	1	2	1	0	0	1	0	0	0
13.7143	16	12	17.3333	42	0	0	0	0	0	2	0	2	1	1	0	0	0	3	3	0	0	0	1	0	1
12	8	12	12.8889	43	1	0	1	0	0	2	0	2	1	1	0	1	0	3	1	1	0	0	1	0	0
12.5714	13.3333	12	13.7778	42	0	1	1	1	0	2	0	2	0	0	0	0	0	3	2	0	0	0	1	1	0
15.4286	14.6667	17	16.4444	37	0	0	0	0	0	1	0	2	1	1	0	0	0	2	3	0	0	1	0	0	1
15.4286	14	15	14.6667	48	0	0	1	1	1	2	0	1	1	0	0	0	0	3	3	0	0	0	1	0	1
5.14286	6	11	11.5556	27	1	0	1	1	1	1	0	2	1	1	0	1	0	2	3	1	0	1	0	0	1
17.1429	16	16	15.5556	30	0	1	1	1	0	1	0	1	1	1	0	0	0	3	3	0	0	0	1	0	1
12	8.66667	9	8.44444	21	1	0	1	1	0	1	1	1	0	0	1	1	0	1	1	1	0	0	0	0	0
17.7143	16.6667	16	17.3333	29	0	0	0	0	0	1	0	2	0	1	0	0	0	3	3	0	0	0	1	0	1
16	14.6667	13	15.1111	35	0	0	0	0	1	1	0	2	1	1	0	0	0	3	3	0	0	0	1	0	1
13.1429	10	12	12	41	0	1	0	0	1	2	0	1	0	1	0	0	0	2	3	0	0	1	0	0	1
11.4286	9.33333	11	11.1111	28	0	0	1	1	0	1	0	2	0	1	0	0	0	3	2	0	0	0	1	1	0
12	12.6667	12	12.4444	50	1	0	0	0	0	2	0	1	1	1	0	1	1	2	1	1	0	1	0	0	0
15.4286	17.3333	13	13.3333	24	0	0	0	0	1	1	1	2	0	0	0	0	0	1	3	0	0	0	0	0	1
16	14.6667	15	16	31	0	0	0	0	0	1	0	2	0	1	0	0	0	3	3	0	0	0	1	0	1
17.1429	14.6667	14	15.1111	36	0	0	1	0	1	1	0	2	0	1	0	0	0	2	3	0	0	1	0	0	1
10.8571	14	12	14.6667	38	0	0	1	0	0	1	0	2	0	0	0	0	0	3	3	0	0	0	1	0	1
10.8571	11.3333	11	10.6667	45	1	0	1	0	0	2	0	2	1	0	0	1	0	1	1	1	0	0	0	0	0
16.5714	9.33333	13	13.7778	44	0	1	0	0	0	2	0	2	0	0	0	0	0	2	3	0	0	1	0	0	1
10.8571	12	13	13.3333	37	2	0	1	0	0	1	0	2	0	0	0	1	1	3	3	0	1	0	1	0	1
13.1429	12	10	12.4444	46	2	1	0	1	0	2	0	2	1	0	0	1	0	3	2	0	1	0	1	1	0
14.8571	13.3333	13	14.6667	44	0	1	1	0	0	2	1	1	0	0	0	0	0	3	3	0	0	0	1	0	1
12.5714	16	13	13.3333	49	0	0	0	1	0	2	0	2	0	1	0	0	0	1	3	0	0	0	0	0	1
14.2857	15.3333	13	12	31	0	0	1	0	0	1	0	1	1	0	1	0	0	2	3	0	0	1	0	0	1
18.8571	14.6667	14	18.2222	34	0	0	1	1	1	1	0	1	0	0	0	0	0	2	1	0	0	1	0	0	0
13.7143	12.6667	11	12.4444	36	0	0	1	1	1	1	1	2	1	0	1	0	0	1	1	0	0	0	0	0	0
17.1429	18	20	16.4444	30	0	0	1	0	0	1	0	2	1	1	0	0	0	2	3	0	0	1	0	0	1
9.14286	12.6667	16	12	29	0	0	1	0	1	1	0	1	0	0	0	0	0	2	3	0	0	1	0	0	1
16	14	15	13.7778	28	0	0	0	0	0	1	0	2	1	1	0	0	0	2	3	0	0	1	0	0	1
14.8571	14.6667	15	15.1111	33	1	1	1	1	1	1	0	2	1	0	0	1	0	3	3	1	0	0	1	0	1
17.1429	19.3333	17	14.2222	31	0	0	1	1	1	1	0	1	0	0	0	0	0	2	3	0	0	1	0	0	1
13.1429	10.6667	11	10.6667	45	1	0	1	0	0	2	0	1	0	0	0	1	0	2	3	1	0	1	0	0	1
11.4286	7.33333	12	10.2222	28	0	0	1	0	0	1	1	2	0	1	0	0	0	1	3	0	0	0	0	0	1
13.7143	12.6667	14	12.8889	25	0	0	0	0	1	1	0	1	1	0	0	0	0	2	2	0	0	1	0	1	0
17.1429	17.3333	16	15.1111	29	0	0	1	0	1	1	0	2	1	0	0	0	0	2	2	0	0	1	0	1	0
14.2857	13.3333	13	15.1111	40	0	0	1	0	0	2	0	2	1	0	0	0	0	2	3	0	0	1	0	0	1
16	13.3333	14	13.7778	43	0	0	0	0	0	2	0	2	1	0	0	0	0	2	3	0	0	1	0	0	1
9.14286	9.33333	11	13.3333	33	1	0	0	1	0	1	1	2	0	1	0	1	0	1	3	1	0	0	0	0	1
14.2857	16.6667	15	16.4444	41	0	0	0	0	0	2	0	2	1	0	0	0	1	3	2	0	0	0	1	1	0
14.2857	14	14	14.6667	29	0	0	1	0	1	1	0	2	0	1	0	0	0	3	2	0	0	0	1	1	0
17.1429	16	16	16.8889	37	0	0	1	0	0	1	0	2	0	0	0	0	0	2	3	0	0	1	0	0	1
14.8571	12.6667	12	13.7778	49	0	0	1	0	0	2	0	1	0	1	0	0	0	3	2	0	0	0	1	1	0
14.2857	12.6667	13	12	29	1	0	1	0	0	1	0	1	1	1	0	1	0	2	2	1	0	1	0	1	0
15.4286	16	16	14.6667	41	0	0	1	0	0	2	0	2	1	0	0	0	1	3	3	0	0	0	1	0	1
19.4286	18.6667	11	16.4444	53	0	0	1	0	0	2	0	2	0	0	0	0	0	3	2	0	0	0	1	1	0
16	13.3333	13	16.4444	57	0	0	1	0	0	2	0	2	0	0	0	0	1	3	3	0	0	0	1	0	1
12.5714	11.3333	12	14.6667	26	0	1	0	1	0	1	0	1	0	1	0	0	0	2	2	0	0	1	0	1	0
15.4286	12.6667	11	14.6667	45	0	0	1	0	0	2	1	2	1	0	0	0	0	3	2	0	0	0	1	1	0
17.1429	13.3333	11	15.1111	46	0	0	0	0	0	2	0	1	0	0	0	0	0	2	2	0	0	1	0	1	0
14.8571	13.3333	14	16.8889	47	0	0	0	0	0	2	0	2	0	1	0	0	0	3	1	0	0	0	1	0	0
16	14.6667	13	12.8889	34	0	0	0	0	0	1	0	1	1	1	0	0	0	3	1	0	0	0	1	0	0
17.1429	16	15	16	31	0	0	0	0	0	1	0	1	1	1	0	0	0	3	3	0	0	0	1	0	1
12	14	12	15.5556	37	1	0	1	0	0	1	0	1	0	0	0	1	1	3	2	1	0	0	1	1	0
14.8571	16	14	14.2222	43	0	0	0	0	0	2	0	2	0	0	0	0	0	2	2	0	0	1	0	1	0
14.2857	11.3333	13	13.7778	56	2	0	0	0	0	2	0	2	0	1	0	1	0	3	3	0	1	0	1	0	1
13.7143	11.3333	14	13.3333	35	1	0	1	0	1	1	0	2	0	1	0	1	0	3	2	1	0	0	1	1	0
17.7143	20	19	20	31	0	0	0	0	0	1	0	2	0	0	0	0	0	3	3	0	0	0	1	0	1
16.5714	12.6667	15	16	26	0	1	1	1	0	1	0	1	0	0	0	0	0	2	2	0	0	1	0	1	0
10.8571	10	11	13.3333	39	0	0	0	1	0	1	0	2	1	1	0	0	0	3	3	0	0	0	1	0	1
15.4286	10	9	12	30	0	0	0	0	1	1	0	2	1	1	1	0	0	3	1	0	0	0	1	0	0
13.7143	14.6667	14	16	40	0	0	1	0	0	2	0	2	0	0	0	0	0	2	3	0	0	1	0	0	1
10.2857	17.3333	14	17.7778	39	0	0	0	0	0	1	0	2	1	1	1	0	0	2	2	0	0	1	0	1	0
12	12	12	12.4444	34	0	0	0	0	0	1	0	2	0	0	0	0	0	2	2	0	0	1	0	1	0
17.1429	15.3333	11	15.1111	29	0	0	0	0	0	1	0	2	0	1	0	0	0	3	3	0	0	0	1	0	1
10.8571	10	11	13.7778	39	0	0	0	0	0	1	0	2	1	1	0	0	0	3	2	0	0	0	1	1	0
8.57143	7.33333	11	10.6667	43	0	0	0	0	1	2	0	2	0	0	0	0	0	2	3	0	0	1	0	0	1
15.4286	14.6667	14	13.3333	29	0	0	1	0	0	1	0	2	0	0	1	0	0	2	1	0	0	1	0	0	0
16.5714	14	14	17.7778	36	0	0	1	0	0	1	0	2	0	1	0	0	0	3	2	0	0	0	1	1	0
15.4286	14	15	13.7778	31	0	0	0	0	1	1	0	2	1	1	0	0	0	2	1	0	0	1	0	0	0
14.2857	10.6667	12	13.3333	32	0	0	0	0	0	1	0	2	0	1	0	0	0	3	2	0	0	0	1	1	0
20	19.3333	19	17.7778	46	0	0	1	0	0	2	0	2	0	0	0	0	0	3	3	0	0	0	1	0	1
16.5714	16	16	15.5556	45	0	0	1	0	0	2	0	2	1	0	0	0	0	2	3	0	0	1	0	0	1
18.8571	18.6667	16	17.3333	35	0	0	0	0	1	1	0	2	1	1	0	0	0	3	3	0	0	0	1	0	1
15.4286	18.6667	16	17.3333	34	1	0	1	0	0	1	1	2	0	0	0	1	0	1	2	1	0	0	0	1	0
14.2857	13.3333	14	14.2222	33	0	0	1	0	0	1	0	2	0	1	1	0	0	3	3	0	0	0	1	0	1
17.7143	13.3333	15	15.5556	32	0	0	1	1	1	1	0	2	1	1	0	0	0	3	3	0	0	0	1	0	1
17.1429	17.3333	15	16	36	0	1	1	0	1	1	0	1	0	0	1	0	0	2	3	0	0	1	0	0	1
14.8571	12	13	15.5556	53	0	0	0	0	0	2	1	2	0	0	0	0	0	3	3	0	0	0	1	0	1
10.8571	12.6667	10	11.5556	34	0	0	1	0	0	1	0	2	0	1	0	0	0	2	3	0	0	1	0	0	1
14.8571	12.6667	12	11.1111	34	0	0	0	0	0	1	0	2	0	0	0	0	0	3	2	0	0	0	1	1	0
9.71429	6	8	12	35	0	0	1	0	0	1	1	2	1	1	0	0	0	1	3	0	0	0	0	0	1
13.1429	10.6667	13	14.6667	39	2	0	0	0	0	1	0	2	0	0	0	1	0	3	3	0	1	0	1	0	1
11.4286	9.33333	11	12.8889	52	0	0	1	0	1	2	0	2	0	1	0	0	0	3	1	0	0	0	1	0	0
12	10.6667	13	12.8889	24	1	0	1	1	0	1	0	1	1	1	0	1	0	2	3	1	0	1	0	0	1
13.7143	14.6667	11	16.4444	31	0	0	0	1	0	1	0	2	1	1	0	0	1	2	3	0	0	1	0	0	1
12.5714	10	11	12.4444	44	0	0	1	0	0	2	0	1	1	1	0	0	1	2	1	0	0	1	0	0	0
14.2857	15.3333	14	15.5556	35	0	0	1	0	0	1	0	2	1	1	0	0	0	2	3	0	0	1	0	0	1
11.4286	9.33333	13	11.5556	30	0	0	1	0	0	1	0	1	1	1	0	0	0	2	2	0	0	1	0	1	0
13.7143	8.66667	5	11.1111	40	0	0	0	1	1	2	0	1	0	0	0	0	0	2	2	0	0	1	0	1	0
16	16	15	13.7778	35	0	0	1	0	0	1	0	2	0	0	0	0	0	3	2	0	0	0	1	1	0
16.5714	15.3333	16	16	29	0	1	1	0	1	1	0	2	1	1	1	0	0	3	1	0	0	0	1	0	0
14.2857	12.6667	12	13.7778	30	0	0	0	0	0	1	0	2	0	1	0	0	0	3	3	0	0	0	1	0	1
9.71429	9.33333	12	13.7778	61	0	0	0	0	0	2	1	1	0	1	0	0	0	2	3	0	0	1	0	0	1
13.1429	12.6667	12	12.4444	44	0	0	0	0	0	2	0	2	0	1	0	0	0	3	1	0	0	0	1	0	0
12	14	14	14.2222	39	0	0	1	0	0	1	0	2	0	0	0	0	0	3	3	0	0	0	1	0	1
18.8571	18.6667	18	18.6667	35	0	0	1	0	0	1	0	2	0	0	0	0	0	3	2	0	0	0	1	1	0
10.2857	6.66667	11	10.2222	36	1	0	0	0	0	1	0	1	1	1	0	1	0	2	2	1	0	1	0	1	0
12.5714	10.6667	12	14.6667	58	0	0	1	0	0	2	0	1	0	0	0	0	0	1	3	0	0	0	0	0	1
18.2857	14	15	19.5556	38	0	0	0	0	0	1	0	2	0	0	0	0	0	3	2	0	0	0	1	1	0
13.1429	10.6667	11	12.8889	40	0	0	1	0	1	2	0	2	0	0	0	0	0	3	3	0	0	0	1	0	1
13.1429	12	13	13.7778	28	0	0	0	0	0	1	0	2	1	0	0	0	0	2	3	0	0	1	0	0	1
13.7143	14.6667	13	13.3333	36	0	0	0	0	0	1	0	2	0	1	0	0	0	3	3	0	0	0	1	0	1
16	14	14	16	44	0	1	0	0	0	2	0	2	0	1	0	0	0	2	3	0	0	1	0	0	1
13.7143	11.3333	11	12	33	0	0	0	0	0	1	0	1	0	1	0	0	0	3	1	0	0	0	1	0	0
13.1429	8.66667	9	10.6667	21	0	0	1	0	1	1	0	1	0	1	0	0	0	2	1	0	0	1	0	0	0
16.5714	16	16	15.5556	38	0	0	0	0	0	1	0	2	0	0	0	0	0	2	1	0	0	1	0	0	0
9.14286	9.33333	6	8	31	0	0	0	0	0	1	0	2	0	1	0	0	0	3	2	0	0	0	1	1	0
17.1429	14.6667	16	16.8889	31	0	0	0	0	0	1	0	2	1	1	0	0	0	2	2	0	0	1	0	1	0
16.5714	16.6667	16	17.7778	35	0	0	0	0	0	1	0	2	0	0	0	0	0	3	2	0	0	0	1	1	0
12.5714	13.3333	13	13.7778	44	0	0	1	0	0	2	0	2	0	0	0	0	0	3	3	0	0	0	1	0	1
14.2857	15.3333	14	16.4444	46	1	0	1	0	0	2	0	2	1	1	0	1	0	3	3	1	0	0	1	0	1
13.1429	17.3333	16	13.3333	32	0	0	0	0	0	1	0	1	0	0	0	0	0	2	3	0	0	1	0	0	1
16.5714	12.6667	12	16.4444	42	0	0	0	0	0	2	0	2	0	0	0	0	0	2	2	0	0	1	0	1	0
11.4286	8.66667	8	12.8889	34	0	0	0	0	1	1	0	2	0	0	0	0	0	3	3	0	0	0	1	0	1
14.8571	10.6667	13	13.3333	26	0	0	1	0	0	1	0	1	1	1	0	0	0	2	3	0	0	1	0	0	1
18.2857	18.6667	17	17.3333	45	0	0	0	0	0	2	0	2	0	0	0	0	0	3	3	0	0	0	1	0	1
14.2857	12.6667	12	15.5556	42	0	0	1	0	0	2	0	2	1	0	0	0	1	3	3	0	0	0	1	0	1
7.42857	8	10	10.6667	30	0	0	0	0	0	1	0	2	1	1	0	0	0	3	3	0	0	0	1	0	1
18.8571	16	15	18.6667	39	0	0	1	0	0	1	0	2	0	1	1	0	0	3	2	0	0	0	1	1	0
14.8571	13.3333	13	15.1111	25	1	1	1	0	0	1	0	2	1	1	0	1	0	2	2	1	0	1	0	1	0
8.57143	6.66667	8	8.44444	45	1	0	1	0	0	2	0	2	0	0	0	1	0	2	2	1	0	1	0	1	0
12.5714	12	10	12.8889	24	0	1	1	0	1	1	0	1	1	1	1	0	0	2	1	0	0	1	0	0	0
10.8571	14.6667	16	14.6667	54	1	0	0	0	0	2	0	1	1	0	0	1	0	1	3	1	0	0	0	0	1
11.4286	12.6667	11	11.5556	57	1	0	0	0	0	2	0	1	1	0	0	1	0	1	3	1	0	0	0	0	1
13.7143	14	15	12.4444	32	0	0	1	0	1	1	0	2	0	0	0	0	0	1	3	0	0	0	0	0	1
13.1429	11.3333	13	13.7778	20	0	0	0	0	1	1	1	2	0	1	0	0	0	1	3	0	0	0	0	0	1
11.4286	12	16	16.8889	41	0	0	1	0	0	2	0	2	1	0	0	0	0	2	3	0	0	1	0	0	1
16	16	16	14.6667	49	0	0	1	0	0	2	0	2	0	1	0	0	0	3	3	0	0	0	1	0	1
18.2857	19.3333	20	19.5556	35	0	0	1	0	1	1	0	2	1	0	0	0	0	3	3	0	0	0	1	0	1
19.4286	18.6667	15	18.2222	45	0	0	0	0	0	2	0	2	0	0	0	0	0	3	2	0	0	0	1	1	0
14.2857	16	12	14.2222	33	0	0	1	1	0	1	0	2	0	0	0	0	0	3	2	0	0	0	1	1	0
13.7143	12.6667	13	13.3333	46	0	1	1	0	0	2	0	2	0	0	1	0	0	1	1	0	0	0	0	0	0
17.7143	17.3333	14	15.5556	35	0	0	1	0	0	1	0	2	1	1	0	0	0	3	2	0	0	0	1	1	0
14.2857	12.6667	11	12.4444	46	0	0	1	0	0	2	1	2	0	0	0	0	0	3	3	0	0	0	1	0	1
12.5714	13.3333	13	13.3333	41	1	0	1	1	0	2	0	2	0	1	0	1	0	1	3	1	0	0	0	0	1
15.4286	12.6667	11	12	34	1	0	1	0	1	1	0	1	1	1	1	1	0	2	3	1	0	1	0	0	1
16	14.6667	16	15.5556	34	0	0	1	0	0	1	0	2	0	0	0	0	0	2	3	0	0	1	0	0	1
17.7143	16	14	14.6667	23	0	0	0	0	0	1	0	1	1	1	0	0	0	3	2	0	0	0	1	1	0
18.2857	15.3333	13	13.7778	26	0	0	1	0	0	1	0	2	1	1	0	0	0	3	3	0	0	0	1	0	1
8.57143	7.33333	4	7.11111	60	2	0	1	0	0	2	1	1	1	1	0	1	0	1	3	0	1	0	0	0	1
14.8571	12.6667	15	15.1111	34	0	0	1	0	1	1	0	2	0	1	0	0	0	3	3	0	0	0	1	0	1
13.7143	10.6667	11	12.4444	32	0	0	1	0	0	1	0	2	1	1	0	0	0	3	3	0	0	0	1	0	1
12	10.6667	8	8.88889	37	0	0	0	1	0	1	0	2	1	1	0	0	0	3	3	0	0	0	1	0	1
13.1429	15.3333	15	16.8889	46	2	0	1	0	0	2	0	2	1	0	0	1	0	3	3	0	1	0	1	0	1
13.7143	15.3333	12	13.7778	34	0	0	1	0	0	1	0	2	1	0	0	0	0	2	3	0	0	1	0	0	1
13.7143	12	15	12.8889	35	0	0	0	0	1	1	0	1	1	1	1	0	0	2	2	0	0	1	0	1	0
17.1429	15.3333	16	16.4444	41	0	0	1	0	1	2	0	2	1	1	0	0	0	3	3	0	0	0	1	0	1
17.7143	16	15	17.7778	39	0	0	1	0	0	1	0	2	0	1	0	0	0	3	3	0	0	0	1	0	1
13.7143	11.3333	13	12	32	2	0	0	0	0	1	0	1	1	1	0	1	0	2	3	0	1	1	0	0	1
13.7143	12.6667	12	12.8889	37	0	0	0	0	0	1	0	2	1	1	0	0	0	2	3	0	0	1	0	0	1
17.7143	14	13	14.6667	53	0	0	0	0	0	2	0	2	0	1	0	0	0	3	3	0	0	0	1	0	1
12.5714	10.6667	12	8.88889	32	0	1	1	0	0	1	0	1	0	0	1	0	0	2	1	0	0	1	0	0	0
13.7143	14	15	14.6667	35	0	0	1	0	1	1	0	2	0	0	0	0	0	2	2	0	0	1	0	1	0
15.4286	14.6667	14	13.3333	50	0	0	0	0	1	2	0	2	0	0	0	0	0	3	1	0	0	0	1	0	0
13.1429	16.6667	11	17.3333	30	0	0	1	0	0	1	0	2	0	1	0	0	1	3	2	0	0	0	1	1	0
8	10.6667	10	11.1111	53	1	0	1	0	0	2	0	2	1	1	0	1	0	1	2	1	0	0	0	1	0
12	8.66667	7	10.6667	26	1	0	0	0	0	1	0	1	0	0	0	1	0	1	3	1	0	0	0	0	1
15.4286	13.3333	15	14.2222	29	0	0	0	0	0	1	0	2	0	0	0	0	0	2	3	0	0	1	0	0	1
12	16.6667	10	16.4444	45	1	0	1	0	0	2	1	2	0	1	0	1	0	1	3	1	0	0	0	0	1
17.1429	16	16	16	26	0	0	1	0	0	1	0	1	1	1	0	0	0	2	2	0	0	1	0	1	0
14.8571	10.6667	10	16.4444	42	0	0	0	0	0	2	0	2	0	0	0	0	0	2	3	0	0	1	0	0	1
10.8571	14	13	12	38	0	0	1	0	0	1	0	2	0	0	0	0	0	2	1	0	0	1	0	0	0
16	16	16	15.1111	36	0	0	1	0	0	1	0	2	1	1	0	0	0	2	2	0	0	1	0	1	0
16	17.3333	15	15.1111	23	0	0	0	0	0	1	0	1	0	0	0	0	0	2	3	0	0	1	0	0	1
16.5714	15.3333	15	15.5556	48	0	0	1	0	0	2	0	1	0	1	0	0	0	2	3	0	0	1	0	0	1
13.7143	14	14	14.6667	43	0	0	1	0	1	2	0	2	0	0	0	0	1	2	3	0	0	1	0	0	1
9.71429	10.6667	11	15.5556	48	0	0	0	0	0	2	0	2	1	1	0	0	0	3	3	0	0	0	1	0	1
13.1429	12	12	13.7778	54	0	0	1	0	0	2	0	2	0	0	0	0	0	2	2	0	0	1	0	1	0
14.2857	12	15	14.6667	54	0	0	0	1	0	2	0	2	0	0	0	0	0	3	2	0	0	0	1	1	0
14.2857	12.6667	10	13.3333	39	0	0	1	0	0	1	0	2	1	1	0	0	0	3	2	0	0	0	1	1	0
14.8571	16	15	13.7778	25	0	1	0	0	0	1	0	2	0	0	1	0	0	2	2	0	0	1	0	1	0
17.1429	16	15	18.2222	37	0	0	1	0	0	1	0	2	1	1	0	0	0	3	3	0	0	0	1	0	1
14.8571	12.6667	14	14.2222	66	0	0	0	0	0	2	1	1	1	0	0	0	0	1	3	0	0	0	0	0	1
13.1429	10	12	14.2222	33	0	1	0	0	0	1	0	2	0	1	0	0	0	3	2	0	0	0	1	1	0
14.2857	10.6667	12	14.6667	37	0	1	1	0	1	1	0	1	1	1	0	0	0	3	2	0	0	0	1	1	0
14.2857	14.6667	15	15.5556	39	0	0	1	0	0	1	0	2	0	0	0	0	0	2	3	0	0	1	0	0	1
14.8571	14.6667	16	13.7778	31	0	0	0	0	0	1	0	2	1	1	0	0	0	3	1	0	0	0	1	0	0
12	13.3333	11	16.4444	33	0	0	0	0	0	1	0	2	1	0	0	0	0	3	2	0	0	0	1	1	0
16	13.3333	13	14.2222	46	0	0	1	0	0	2	0	2	0	0	0	0	0	3	3	0	0	0	1	0	1
9.71429	8	9	9.33333	27	1	0	0	0	0	1	1	2	0	0	0	1	1	1	3	1	0	0	0	0	1
16	17.3333	15	18.2222	30	0	0	0	0	1	1	0	2	1	1	0	0	0	3	1	0	0	0	1	0	0
14.8571	12	13	14.6667	25	0	0	1	0	0	1	1	2	1	1	0	0	0	2	3	0	0	1	0	0	1
14.2857	12.6667	14	13.7778	28	0	0	0	0	1	1	0	2	0	0	0	0	0	2	3	0	0	1	0	0	1
17.1429	14.6667	16	16	65	0	0	1	0	0	2	1	1	1	0	0	0	0	2	3	0	0	1	0	0	1
15.4286	14.6667	16	16	48	0	0	0	0	0	2	0	1	0	1	0	0	0	3	3	0	0	0	1	0	1
13.1429	10	12	12.8889	41	0	0	1	0	0	2	0	2	0	0	0	0	0	2	2	0	0	1	0	1	0
17.7143	14.6667	13	18.2222	34	0	0	1	0	0	1	0	2	0	0	0	0	0	3	2	0	0	0	1	1	0
16	15.3333	14	16	42	0	0	1	0	0	2	0	2	1	0	0	0	0	3	1	0	0	0	1	0	0
18.2857	16.6667	15	17.7778	26	0	0	0	0	0	1	0	2	1	1	0	0	0	3	2	0	0	0	1	1	0
14.2857	14.6667	17	16.8889	35	0	0	0	0	0	1	1	2	0	0	0	0	0	1	2	0	0	0	0	1	0
13.1429	13.3333	15	16	38	0	0	1	0	1	1	0	2	0	0	0	0	0	3	3	0	0	0	1	0	1
9.71429	6	9	12	33	1	0	1	0	0	1	0	2	1	0	0	1	1	2	2	1	0	1	0	1	0
9.71429	11.3333	13	12.8889	41	0	0	1	0	0	2	0	2	0	0	0	0	0	3	2	0	0	0	1	1	0
12.5714	12.6667	12	12	29	0	0	1	1	1	1	0	2	1	1	0	0	0	3	3	0	0	0	1	0	1
15.4286	14	15	14.2222	46	0	0	1	0	0	2	0	2	0	0	0	0	0	3	3	0	0	0	1	0	1
16.5714	16	16	15.5556	34	0	0	1	0	0	1	0	2	0	0	0	0	0	3	3	0	0	0	1	0	1
14.2857	16.6667	12	16.4444	35	0	0	0	0	0	1	0	2	1	1	0	0	0	2	3	0	0	1	0	0	1
15.4286	13.3333	14	17.7778	35	0	0	1	0	0	1	0	1	1	1	0	0	0	2	3	0	0	1	0	0	1
14.8571	13.3333	12	14.6667	42	0	0	1	0	0	2	0	2	1	0	0	0	1	3	3	0	0	0	1	0	1
16	14	14	15.5556	48	0	0	1	0	0	2	0	2	0	1	0	0	0	3	3	0	0	0	1	0	1
18.2857	16.6667	15	16	35	0	0	0	0	1	1	0	2	0	0	0	0	0	2	3	0	0	1	0	0	1
14.8571	14	13	14.6667	36	0	0	0	0	0	1	0	2	1	1	0	0	0	3	2	0	0	0	1	1	0
13.7143	14	12	9.33333	37	0	1	1	0	0	1	0	2	0	0	0	0	0	3	1	0	0	0	1	0	0
14.8571	14	16	16	56	0	0	0	0	1	2	0	1	1	1	0	0	0	3	2	0	0	0	1	1	0
18.8571	19.3333	16	16.8889	46	0	0	0	0	0	2	0	2	0	0	0	0	0	2	3	0	0	1	0	0	1
9.14286	8	12	12	45	0	0	0	0	0	2	0	2	0	0	0	0	1	3	3	0	0	0	1	0	1
12.5714	8.66667	10	15.5556	42	0	0	0	1	1	2	0	2	1	0	0	0	1	3	3	0	0	0	1	0	1
17.1429	16.6667	16	19.5556	36	0	0	0	0	0	1	1	2	0	1	0	0	0	1	1	0	0	0	0	0	0
15.4286	16.6667	16	15.1111	24	0	1	0	0	0	1	0	2	1	1	1	0	0	2	3	0	0	1	0	0	1
14.2857	11.3333	12	12.4444	37	0	0	0	0	0	1	0	2	0	1	0	0	0	3	1	0	0	0	1	0	0
11.4286	10	10	12.8889	49	1	0	0	0	0	2	0	2	0	0	0	1	0	3	3	1	0	0	1	0	1
14.2857	13.3333	14	14.6667	40	0	0	1	0	0	2	0	2	0	0	0	0	0	3	2	0	0	0	1	1	0
13.7143	14	13	15.5556	31	0	0	0	0	1	1	0	2	1	1	0	0	0	3	3	0	0	0	1	0	1
8.57143	7.33333	7	9.33333	37	1	0	1	0	1	1	0	2	1	0	0	1	0	2	3	1	0	1	0	0	1
17.7143	17.3333	14	16	42	0	0	1	0	0	2	0	1	0	0	1	0	0	3	3	0	0	0	1	0	1
13.7143	14	13	12.8889	35	0	0	1	0	0	1	0	2	1	1	0	0	0	2	3	0	0	1	0	0	1
13.7143	14.6667	14	13.3333	30	0	1	1	0	1	1	0	1	0	0	0	0	0	3	2	0	0	0	1	1	0
17.7143	17.3333	16	17.3333	30	1	0	1	0	0	1	0	2	1	0	0	1	1	2	3	1	0	1	0	0	1
12	11.3333	10	15.1111	31	1	0	1	0	0	1	0	2	0	0	0	1	0	2	2	1	0	1	0	1	0
11.4286	11.3333	9	14.2222	23	0	0	1	0	0	1	1	2	0	1	0	0	0	1	3	0	0	0	0	0	1
14.8571	14	17	16	35	0	0	1	0	0	1	0	1	1	0	0	0	0	3	3	0	0	0	1	0	1
16	16	16	17.3333	48	0	0	1	0	0	2	0	2	1	1	1	0	0	2	3	0	0	1	0	0	1
10.2857	8.66667	7	11.1111	33	2	0	0	0	0	1	0	2	0	0	0	1	0	2	3	0	1	1	0	0	1
16	14.6667	15	15.5556	53	0	0	0	0	0	2	1	1	1	0	0	0	0	1	2	0	0	0	0	1	0
14.2857	11.3333	12	14.6667	57	0	0	1	0	0	2	1	2	0	0	0	0	0	3	3	0	0	0	1	0	1
16	14.6667	14	13.7778	28	0	1	1	0	0	1	0	1	0	1	1	0	0	2	3	0	0	1	0	0	1
11.4286	10	9	8.88889	37	0	0	1	0	0	1	0	2	0	1	0	0	0	3	3	0	0	0	1	0	1
14.2857	14	14	15.5556	42	0	0	1	0	0	2	0	2	0	1	0	0	0	3	3	0	0	0	1	0	1
9.14286	12	12	16	30	0	0	1	0	0	1	0	2	0	0	0	0	0	3	2	0	0	0	1	1	0
16	14.6667	14	16	43	1	0	0	0	0	2	0	2	1	1	0	1	0	2	1	1	0	1	0	0	0
15.4286	15.3333	17	17.7778	38	0	0	0	0	0	1	0	1	0	1	0	0	0	2	3	0	0	1	0	0	1
14.2857	12.6667	16	14.2222	40	2	1	1	1	0	2	0	2	1	1	0	1	0	3	3	0	1	0	1	0	1
13.7143	12	11	15.1111	39	0	0	1	0	0	1	0	2	0	1	1	0	0	3	3	0	0	0	1	0	1
13.1429	14.6667	14	13.7778	43	0	0	1	0	0	2	0	2	0	0	0	0	0	1	1	0	0	0	0	0	0
13.1429	14	12	12.4444	42	0	0	1	0	0	2	0	2	0	0	0	0	0	3	3	0	0	0	1	0	1
19.4286	20	20	19.1111	49	0	0	1	0	0	2	0	2	0	0	0	0	0	3	3	0	0	0	1	0	1
6.85714	7.33333	13	12	39	0	0	0	0	0	1	0	2	0	1	0	0	0	3	3	0	0	0	1	0	1
15.4286	14.6667	14	14.6667	29	1	0	1	0	0	1	0	2	1	1	0	1	0	3	2	1	0	0	1	1	0
13.7143	13.3333	15	14.6667	30	0	0	0	0	1	1	0	2	0	1	0	0	0	3	3	0	0	0	1	0	1
13.7143	11.3333	11	13.3333	26	0	0	0	1	1	1	0	2	0	1	0	0	0	1	2	0	0	0	0	1	0
14.2857	12	14	14.2222	33	1	0	1	1	0	1	0	2	0	1	0	1	0	3	3	1	0	0	1	0	1
14.2857	12.6667	12	14.2222	38	0	0	1	0	0	1	0	2	1	1	0	0	0	3	3	0	0	0	1	0	1
14.2857	12.6667	16	16	41	0	0	1	1	1	2	0	2	1	0	0	0	0	3	3	0	0	0	1	0	1
16.5714	15.3333	11	12	39	0	1	1	0	0	1	0	2	0	1	0	0	0	3	3	0	0	0	1	0	1
12.5714	14.6667	11	14.2222	49	1	0	1	0	0	2	0	2	0	0	0	1	0	3	3	1	0	0	1	0	1
14.2857	11.3333	13	12.4444	45	0	0	1	0	0	2	0	2	0	1	0	0	0	3	3	0	0	0	1	0	1
13.1429	11.3333	14	13.3333	28	0	0	0	0	0	1	0	2	0	1	0	0	0	2	3	0	0	1	0	0	1
17.1429	14.6667	14	14.6667	25	0	0	1	0	1	1	0	1	1	0	0	0	0	2	3	0	0	1	0	0	1
16.5714	15.3333	15	15.5556	50	0	0	0	0	0	2	0	2	0	0	0	0	0	3	3	0	0	0	1	0	1
16	14.6667	15	15.5556	41	0	0	0	0	0	2	0	2	0	1	0	0	0	3	3	0	0	0	1	0	1
15.4286	16	16	16.8889	35	0	1	0	0	1	1	0	2	0	0	0	0	0	3	3	0	0	0	1	0	1
16.5714	14.6667	16	17.3333	34	0	0	0	0	0	1	0	2	0	1	1	0	0	3	2	0	0	0	1	1	0
14.8571	16.6667	14	15.1111	45	0	0	1	0	0	2	0	2	0	0	0	0	0	3	2	0	0	0	1	1	0
8	8.66667	9	11.1111	27	0	0	1	0	0	1	0	2	0	1	0	0	0	3	3	0	0	0	1	0	1
12.5714	10	13	10.2222	43	0	0	1	0	0	2	1	2	0	0	0	0	1	1	1	0	0	0	0	0	0
10.2857	8	12	12.8889	28	0	0	0	0	0	1	0	2	0	0	0	0	0	2	3	0	0	1	0	0	1
17.7143	16.6667	16	17.3333	31	0	0	1	0	1	1	0	2	0	1	0	0	1	3	3	0	0	0	1	0	1
13.1429	10	10	13.3333	26	0	0	0	0	0	1	0	1	1	0	0	0	0	3	1	0	0	0	1	0	0
15.4286	9.33333	8	14.6667	41	0	0	0	0	0	2	0	2	0	0	0	0	0	3	2	0	0	0	1	1	0
14.8571	13.3333	12	14.6667	45	0	0	1	0	0	2	0	2	0	1	0	0	0	2	2	0	0	1	0	1	0
10.8571	10	10	12	41	0	1	1	0	0	2	0	1	1	0	0	0	0	3	3	0	0	0	1	0	1
18.2857	18.6667	20	18.2222	28	1	0	0	0	1	1	0	2	1	1	0	1	0	3	3	1	0	0	1	0	1
11.4286	14	15	15.5556	39	0	0	1	0	0	1	0	2	0	1	0	0	0	2	3	0	0	1	0	0	1
14.8571	14	12	15.1111	33	0	0	0	0	1	1	0	2	1	0	0	0	0	2	3	0	0	1	0	0	1
14.2857	12.6667	12	15.5556	44	0	0	1	1	0	2	0	2	0	0	0	0	0	3	3	0	0	0	1	0	1
9.71429	10	10	12.4444	54	0	0	0	0	0	2	0	2	0	0	0	0	0	3	3	0	0	0	1	0	1
13.7143	10.6667	11	12.4444	40	0	0	0	0	0	2	0	2	0	0	0	0	0	2	3	0	0	1	0	0	1
17.7143	19.3333	17	17.7778	23	0	0	1	0	0	1	0	2	1	0	0	0	0	3	2	0	0	0	1	1	0
14.8571	15.3333	15	14.2222	52	0	0	0	0	0	2	0	1	0	1	0	0	0	3	3	0	0	0	1	0	1
13.1429	12.6667	14	12.8889	35	2	0	0	0	1	1	0	2	1	1	0	1	0	2	3	0	1	1	0	0	1
15.4286	16.6667	17	17.7778	64	0	0	1	0	0	2	1	2	1	1	0	0	0	1	1	0	0	0	0	0	0
13.7143	12	12	12.8889	47	0	0	1	0	0	2	0	2	0	0	0	0	0	3	2	0	0	0	1	1	0
13.7143	12	12	12.8889	44	0	0	1	0	0	2	0	2	0	0	0	0	0	3	3	0	0	0	1	0	1
16.5714	18	16	16.4444	31	0	0	0	1	0	1	1	1	1	1	0	0	0	1	1	0	0	0	0	0	0
14.2857	13.3333	14	13.7778	39	0	0	0	0	1	1	0	2	0	1	1	0	1	3	3	0	0	0	1	0	1
15.4286	15.3333	13	13.3333	41	0	0	1	0	1	2	0	2	1	0	0	0	0	3	3	0	0	0	1	0	1
16.5714	12	13	14.2222	41	0	0	0	0	0	2	0	2	0	0	0	0	0	3	3	0	0	0	1	0	1
20	17.3333	20	20	42	0	0	1	0	0	2	0	2	0	0	0	0	0	3	3	0	0	0	1	0	1
13.7143	14.6667	12	14.2222	32	0	1	0	0	0	1	0	2	0	0	0	0	0	2	1	0	0	1	0	0	0
14.8571	14	14	14.2222	32	0	0	0	0	0	1	0	2	1	1	0	0	0	3	3	0	0	0	1	0	1
18.2857	16.6667	16	16	40	0	0	1	0	0	2	0	1	1	0	0	0	0	3	3	0	0	0	1	0	1
13.1429	14.6667	17	12	31	0	1	0	0	0	1	1	2	1	1	0	0	0	1	3	0	0	0	0	0	1
14.8571	14.6667	15	14.2222	25	0	0	0	0	0	1	0	2	0	1	1	0	0	2	1	0	0	1	0	0	0
11.4286	6.66667	10	9.77778	46	0	0	1	0	0	2	0	2	1	0	0	0	1	2	2	0	0	1	0	1	0
14.2857	12.6667	14	16.8889	35	0	1	1	0	1	1	0	2	1	1	0	0	0	3	3	0	0	0	1	0	1
14.2857	12.6667	14	15.1111	30	0	1	1	1	0	1	0	2	1	1	1	0	0	3	3	0	0	0	1	0	1
17.1429	16.6667	16	17.3333	25	0	0	1	0	0	1	0	2	0	1	1	0	0	2	2	0	0	1	0	1	0
12	11.3333	13	11.5556	37	0	0	1	0	1	1	0	2	0	1	0	0	0	3	3	0	0	0	1	0	1
18.8571	19.3333	16	17.7778	47	0	0	0	0	0	2	0	2	0	1	0	0	0	3	3	0	0	0	1	0	1
14.2857	14.6667	14	12	26	0	1	1	0	0	1	0	1	1	1	1	0	0	2	1	0	0	1	0	0	0
13.1429	11.3333	13	12	24	0	0	0	0	0	1	0	2	1	1	0	0	0	2	3	0	0	1	0	0	1
10.2857	10	11	11.5556	30	1	1	0	0	0	1	0	2	0	1	0	1	1	2	3	1	0	1	0	0	1
13.1429	10	11	12.4444	37	0	1	1	0	1	1	0	2	0	0	0	0	0	3	3	0	0	0	1	0	1
13.1429	11.3333	13	12.4444	39	0	0	1	0	0	1	0	2	0	0	0	0	0	1	3	0	0	0	0	0	1
20	18.6667	19	19.5556	29	0	0	1	0	0	1	0	1	1	1	0	0	0	3	3	0	0	0	1	0	1
10.8571	10.6667	11	11.5556	41	0	0	1	0	0	2	0	1	0	1	0	0	0	3	3	0	0	0	1	0	1
14.8571	14.6667	15	15.5556	46	0	0	0	0	0	2	0	2	0	0	0	0	1	3	3	0	0	0	1	0	1
13.7143	14.6667	14	13.7778	42	0	0	1	0	0	2	0	2	1	1	0	0	0	3	3	0	0	0	1	0	1
18.2857	16.6667	18	18.6667	36	0	0	0	1	1	1	0	2	0	0	0	0	0	3	3	0	0	0	1	0	1
16.5714	15.3333	16	14.6667	46	0	0	0	0	1	2	0	2	0	0	0	0	0	3	3	0	0	0	1	0	1
16	15.3333	13	16.4444	28	1	0	0	0	0	1	0	2	0	1	1	1	0	3	1	1	0	0	1	0	0
16.5714	14.6667	16	17.7778	30	0	0	0	0	0	1	0	2	0	0	0	0	0	2	3	0	0	1	0	0	1
15.4286	15.3333	12	14.6667	50	0	0	1	0	0	2	0	2	0	1	0	0	0	2	2	0	0	1	0	1	0
15.4286	16	13	13.3333	30	0	0	1	0	0	1	0	2	0	0	0	0	0	3	3	0	0	0	1	0	1
13.7143	13.3333	14	14.6667	31	0	0	1	0	1	1	0	2	1	1	0	0	0	2	2	0	0	1	0	1	0
12.5714	8	8	13.3333	37	0	0	1	0	1	1	0	1	1	0	0	0	0	1	3	0	0	0	0	0	1
13.1429	12	13	14.2222	35	0	0	0	0	0	1	0	2	1	1	0	0	0	3	2	0	0	0	1	1	0
15.4286	12	13	15.1111	39	0	0	1	0	0	1	0	2	1	0	0	0	0	3	3	0	0	0	1	0	1
16.5714	16	16	16	24	0	0	1	0	1	1	0	2	1	0	0	0	0	2	3	0	0	1	0	0	1
12	12.6667	14	12.4444	26	0	0	0	1	1	1	0	2	0	0	0	0	0	2	3	0	0	1	0	0	1
12	12.6667	13	13.7778	34	0	1	1	1	0	1	0	2	1	0	0	0	0	2	2	0	0	1	0	1	0
12.5714	14	13	17.7778	30	1	1	0	1	0	1	0	2	0	0	1	1	0	2	2	1	0	1	0	1	0
14.8571	8.66667	12	16	29	2	0	0	0	0	1	0	2	1	0	0	1	0	3	3	0	1	0	1	0	1
13.1429	10.6667	12	9.33333	40	0	0	1	0	0	2	0	1	1	0	0	0	0	2	3	0	0	1	0	0	1
15.4286	11.3333	12	11.1111	25	0	0	1	0	0	1	0	1	0	0	1	0	0	2	1	0	0	1	0	0	0
16.5714	16	15	15.5556	46	0	0	1	0	0	2	0	2	0	1	0	0	0	3	3	0	0	0	1	0	1
14.8571	14.6667	13	14.6667	42	0	0	1	0	1	2	0	2	0	0	0	0	0	3	3	0	0	0	1	0	1
12.5714	10.6667	10	10.6667	53	0	0	0	0	1	2	1	2	0	0	0	0	0	1	2	0	0	0	0	1	0
14.2857	11.3333	15	14.2222	23	0	0	1	0	0	1	0	1	1	1	1	0	0	2	3	0	0	1	0	0	1
7.42857	7.33333	9	10.2222	32	1	0	0	0	0	1	0	2	0	0	0	1	0	2	2	1	0	1	0	1	0
12	13.3333	13	13.7778	39	1	0	1	0	0	1	0	1	1	1	0	1	1	2	3	1	0	1	0	0	1
17.1429	16.6667	16	15.5556	23	0	0	0	0	0	1	1	2	0	1	1	0	0	2	2	0	0	1	0	1	0
15.4286	14.6667	15	15.5556	32	0	0	1	0	0	1	0	2	1	1	1	0	0	2	3	0	0	1	0	0	1
18.8571	19.3333	18	20	30	0	0	0	0	1	1	0	2	0	1	0	0	0	3	2	0	0	0	1	1	0
13.7143	11.3333	11	12	32	0	0	0	0	0	1	0	2	1	1	0	0	0	3	2	0	0	0	1	1	0
10.2857	10	14	13.7778	27	0	0	0	0	0	1	0	1	0	1	1	0	0	2	3	0	0	1	0	0	1
12	11.3333	10	14.2222	35	2	0	1	0	0	1	0	2	0	0	0	1	0	2	3	0	1	1	0	0	1
14.8571	11.3333	13	11.5556	39	0	0	1	0	1	1	0	1	0	0	0	0	0	3	2	0	0	0	1	1	0
8.57143	9.33333	10	9.33333	55	1	0	1	1	1	2	0	1	1	1	0	1	0	1	3	1	0	0	0	0	1
17.7143	16	14	17.3333	42	0	0	1	0	1	2	0	2	1	1	0	0	0	3	3	0	0	0	1	0	1
14.8571	12.6667	12	13.7778	43	0	0	1	0	0	2	0	2	0	0	0	0	0	3	3	0	0	0	1	0	1
13.1429	12	13	12.8889	41	0	0	1	0	0	2	0	2	0	0	0	0	0	3	2	0	0	0	1	1	0
11.4286	10.6667	13	11.5556	37	1	0	1	0	0	1	0	1	1	0	0	1	0	2	3	1	0	1	0	0	1
14.8571	15.3333	16	18.2222	38	0	0	1	0	0	1	0	2	1	0	1	0	0	3	3	0	0	0	1	0	1
12	10.6667	11	12	28	0	0	0	0	0	1	0	2	0	0	0	0	0	2	3	0	0	1	0	0	1
10.8571	9.33333	9	8.88889	33	0	0	1	0	0	1	0	1	0	0	0	0	0	2	3	0	0	1	0	0	1
17.1429	16	17	17.3333	42	0	0	1	0	0	2	0	2	0	0	0	0	0	2	3	0	0	1	0	0	1
15.4286	13.3333	13	13.7778	50	0	0	1	0	0	2	0	2	0	0	0	0	0	3	3	0	0	0	1	0	1
14.2857	14	16	15.5556	52	0	0	1	0	0	2	0	2	1	0	0	0	0	2	3	0	0	1	0	0	1
13.1429	15.3333	17	15.1111	28	0	0	1	0	0	1	0	1	0	0	0	0	0	2	2	0	0	1	0	1	0
13.7143	11.3333	14	14.2222	44	0	0	0	0	0	2	0	2	1	1	0	0	0	1	1	0	0	0	0	0	0
9.14286	10	11	12.8889	28	0	0	1	0	0	1	0	2	0	0	0	0	0	3	3	0	0	0	1	0	1
15.4286	12	14	13.3333	33	0	0	0	0	0	1	0	2	0	0	0	0	0	3	3	0	0	0	1	0	1
14.8571	13.3333	14	14.2222	40	0	0	0	0	0	2	0	2	0	0	0	0	0	3	3	0	0	0	1	0	1
17.1429	16	17	16.4444	43	1	0	0	0	0	2	0	1	0	0	0	1	0	3	3	1	0	0	1	0	1
14.2857	15.3333	12	17.3333	41	0	0	1	0	0	2	0	2	1	1	0	0	0	2	3	0	0	1	0	0	1
14.2857	12.6667	12	11.1111	38	0	0	0	0	0	1	0	2	0	0	0	0	0	2	3	0	0	1	0	0	1
12	11.3333	12	12	30	0	0	1	0	1	1	0	2	0	1	0	0	0	2	3	0	0	1	0	0	1
14.2857	13.3333	14	17.3333	31	0	0	1	0	0	1	0	2	0	1	0	0	0	2	2	0	0	1	0	1	0
18.8571	18.6667	18	19.1111	36	0	0	1	0	0	1	0	2	1	0	0	0	0	3	3	0	0	0	1	0	1
14.2857	14	14	15.5556	41	0	0	0	0	1	2	0	2	0	0	0	0	0	3	2	0	0	0	1	1	0
13.1429	12.6667	14	14.2222	35	0	0	0	0	0	1	0	2	0	0	0	0	0	1	3	0	0	0	0	0	1
16	15.3333	15	15.5556	44	0	1	0	0	0	2	0	2	0	0	1	0	0	3	3	0	0	0	1	0	1
10.2857	10	8	8	53	1	0	0	0	0	2	0	1	1	1	0	1	1	2	3	1	0	1	0	0	1
17.7143	16.6667	16	14.6667	44	0	0	0	0	0	2	1	2	0	0	0	0	0	1	3	0	0	0	0	0	1
14.2857	13.3333	13	14.6667	38	0	0	0	0	0	1	0	2	0	0	0	0	0	3	3	0	0	0	1	0	1
16	17.3333	18	17.7778	34	0	0	1	0	0	1	0	2	1	1	0	0	0	3	2	0	0	0	1	1	0
13.7143	14	13	12.8889	38	0	1	1	0	0	1	0	1	1	0	0	0	0	2	2	0	0	1	0	1	0
15.4286	14.6667	15	16	38	0	0	0	0	0	1	0	2	0	1	0	0	0	2	3	0	0	1	0	0	1
14.2857	12	13	12.4444	41	0	0	1	0	0	2	0	2	0	0	0	0	0	2	3	0	0	1	0	0	1
13.1429	15.3333	12	13.3333	35	0	0	1	0	0	1	0	2	0	0	0	0	0	2	1	0	0	1	0	0	0
